# Supplementary material for: DNA Methylation and Transcriptome Profiling Reveal the Role of the Antioxidant Pathway and Lipid Metabolism in Plectropomus leopardus Skin Color Formation
Source: Antioxidants (Basel). 2025 Jan 15;14(1):93. doi: 10.3390/antiox14010093 (PMC11763275; doi:10.3390/antiox14010093)
Supplement: Supplementary file 1 [file antioxidants-14-00093-s001.zip]

Archive with 4 entries (4 files):
- Supplementary Figure.docx
- Supplementary Table S1.xlsx
- Supplementary Table S2.xlsx
- Supplementary Table S3.xlsx
