# Supplementary material for: DNA Methylation and Transcriptome Profiling Reveal the Role of the Antioxidant Pathway and Lipid Metabolism in Plectropomus leopardus Skin Color Formation
Source: Antioxidants (Basel). 2025 Jan 15;14(1):93. doi: 10.3390/antiox14010093 (PMC11763275; doi:10.3390/antiox14010093)
Supplement: Supplementary file 1 [file antioxidants-14-00093-s001.zip › Supplementary Table S2.xlsx]

## Sheet: Sheet1
Table S2. The reads information in the whole transcriptome analysis.
Sample ID	Raw reads	Clean reads	Retained rates	Clean bases	Q30	GC	Total Mapped
CB-1	48.52 M	48.30 M	0.9983	7.28 G	0.9333	0.4849	0.9037
CB-2	50.54 M	50.31 M	0.9983	7.58 G	0.935	0.4879	0.9174
CB-3	48.32 M	48.11 M	0.998	7.25 G	0.9353	0.4795	0.8877
TR-1	48.50 M	48.27 M	0.9981	7.27 G	0.9383	0.4855	0.9068
TR-2	53.88 M	53.60 M	0.9981	8.08 G	0.9353	0.4874	0.9107
TR-3	52.97 M	52.71 M	0.9981	7.95 G	0.9374	0.4832	0.9138
