# Supplementary material for: DNA Methylation and Transcriptome Profiling Reveal the Role of the Antioxidant Pathway and Lipid Metabolism in Plectropomus leopardus Skin Color Formation
Source: Antioxidants (Basel). 2025 Jan 15;14(1):93. doi: 10.3390/antiox14010093 (PMC11763275; doi:10.3390/antiox14010093)
Supplement: Supplementary file 1 [file antioxidants-14-00093-s001.zip › Supplementary Table S3.xlsx]

## Sheet: Sheet1
Table S3. The sequencing data information in the WGBS.
Sample	Raw Reads	Clean Reads	Retained rates	Clean bases	Q20	GC	Total Mapped	Sequence Depth
CB-1	191.33 M	190.48 M	0.9956	28.48 G	0.9556	0.2238	0.7393	26.24
CB-2	189.15 M	188.11 M	0.9945	28.09 G	0.9596	0.2285	0.7496	26.27
TR-1	201.71 M	200.62 M	0.9946	29.92 G	0.9646	0.2342	0.7302	27.29
TR-2	198.06 M	197.12 M	0.9952	29.43 G	0.9639	0.2364	0.7428	27.28
